# Supplementary material for: pyTFM: A tool for traction force and monolayer stress microscopy
Source: PLoS Comput Biol. 2021 Jun 21;17(6):e1008364. doi: 10.1371/journal.pcbi.1008364 (PMC8248623; doi:10.1371/journal.pcbi.1008364)
Supplement: S1 Dataset — We provide the exact data that is displayed in the Graphs shown in Fig 4A–4C. (XLSX) [file pcbi.1008364.s003.xlsx]

## Sheet: Sheet1
Figure 4A:
The plot shows normalized contractility and normalized average normal stress vs the expansion (radius of the expansion of the FEM grid)
contracility[N]	contractility_normalized	avg_normal_stress[N/m]	avg_normal_stress_normalized	expansion[µm]
3.57267e-10	0.680319	0.98179	0.98179	0
4.87258e-10	0.927852	0.9648	0.9648	2
5.21347e-10	0.992765	0.95403	0.95403	4
5.24993e-10	0.999709	0.94422	0.94422	6
5.25146e-10	1	0.93516	0.93516	8
5.25146e-10	1	0.92675	0.92675	10
5.25146e-10	1	0.91889	0.91889	12
5.25146e-10	1	0.91153	0.91153	14
5.25146e-10	1	0.90801	0.90801	15
5.25146e-10	1	0.90634	0.90634	15.5
5.25146e-10	1	0.9046	0.9046	16
5.25146e-10	1	0.90297	0.90297	16.5
5.25146e-10	1	0.90128	0.90128	17
5.25146e-10	1	0.8997	0.8997	17.5
5.25146e-10	1	0.89806	0.89806	18
5.25146e-10	1	0.89652	0.89652	18.5
5.25146e-10	1	0.89493	0.89493	19
5.25146e-10	1	0.89343	0.89343	19.5
5.25146e-10	1	0.89188	0.89188	20
5.25146e-10	1	0.88603	0.88603	22
5.25146e-10	1	0.88048	0.88048	24
5.25146e-10	1	0.87521	0.87521	26
5.25146e-10	1	0.8702	0.8702	28
5.25146e-10	1	0.86544	0.86544	30
5.25146e-10	1	0.8609	0.8609	32
5.25146e-10	1	0.85657	0.85657	34
5.25146e-10	1	0.85244	0.85244	36
5.25146e-10	1	0.84851	0.84851	38
5.25146e-10	1	0.84474	0.84474	40
5.25146e-10	1	0.84113	0.84113	42
5.25146e-10	1	0.83769	0.83769	44
5.25146e-10	1	0.83439	0.83439	46
5.25146e-10	1	0.83124	0.83124	48
5.25146e-10	1	0.82821	0.82821	50
5.25146e-10	1	0.82531	0.82531	52
5.25146e-10	1	0.82252	0.82252	54
5.25146e-10	1	0.81983	0.81983	56
5.25146e-10	1	0.81727	0.81727	58
5.25146e-10	1	0.81475	0.81475	60
5.25146e-10	1	0.8123	0.8123	62
5.25146e-10	1	0.80989	0.80989	64
5.25146e-10	1	0.80717	0.80717	66
5.25146e-10	1	0.80138	0.80138	68
5.25146e-10	1	0.78489	0.78489	70
5.25146e-10	1	0.7729	0.7729	72
5.25146e-10	1	0.74159	0.74159	74
5.25146e-10	1	0.73488	0.73488	76
5.25146e-10	1	0.7294	0.7294	78
5.25146e-10	1	0.72345	0.72345	80
5.25146e-10	1	0.71407	0.71407	82
5.25146e-10	1	0.7102	0.7102	84
5.25146e-10	1	0.70834	0.70834	86
Fig. 4B:
The plot shows normalized contractility and normalized average normal stress vs the expansion (radius of the expansion of the FEM grid)
contracility[N]	contractility_normalized	avg_normal_stress[N/m]	avg_normal_stress_normalized	expansion[µm]
1.61724e-17	0.444676	0.06155	0.502244	0
2.13221e-17	0.586272	0.08071	0.658588	3.37988
2.59814e-17	0.714383	0.09678	0.789718	6.75975
2.98094e-17	0.819636	0.10889	0.888535	10.1396
3.26877e-17	0.898778	0.11706	0.955202	13.5195
3.46255e-17	0.952061	0.12131	0.989882	16.8994
3.57239e-17	0.982261	0.12255	1	20.2793
3.62532e-17	0.996816	0.1223	0.99796	23.6591
3.6369e-17	1	0.1207	0.984904	27.039
3.62031e-17	0.995439	0.11828	0.965157	30.4189
3.59334e-17	0.988023	0.1159	0.945736	33.7988
3.56634e-17	0.980598	0.11401	0.930314	37.1786
3.54087e-17	0.973596	0.11229	0.916279	40.5585
3.51686e-17	0.966995	0.1108	0.904121	43.9384
3.49411e-17	0.960738	0.10941	0.892778	47.3183
3.46959e-17	0.953996	0.10823	0.88315	50.6981
3.44044e-17	0.945982	0.10713	0.874174	54.078
3.40709e-17	0.936811	0.10601	0.865035	57.4579
3.372e-17	0.927162	0.10484	0.855488	60.8378
3.33795e-17	0.9178	0.10366	0.845859	64.2176
3.30577e-17	0.908951	0.10257	0.836965	67.5975
3.27618e-17	0.900818	0.1016	0.829049	70.9774
3.25155e-17	0.894044	0.10029	0.81836	74.3573
3.23408e-17	0.889241	0.0992	0.809466	77.7371
3.22209e-17	0.885945	0.09828	0.801958	81.117
3.21316e-17	0.883489	0.09737	0.794533	84.4969
3.2062e-17	0.881575	0.09666	0.788739	87.8768
3.19727e-17	0.879119	0.0954	0.778458	91.2566
3.17678e-17	0.873485	0.09441	0.770379	94.6365
3.1401e-17	0.8634	0.09255	0.755202	98.0164
3.07629e-17	0.845856	0.0903	0.736842	101.396
2.96789e-17	0.816049	0.08673	0.707711	104.776
2.79406e-17	0.768253	0.08158	0.665687	108.156
2.54919e-17	0.700924	0.07197	0.587271	111.536
2.2623e-17	0.622041	0.04461	0.364015	114.916
1.97949e-17	0.544281	0.00858	0.0700122	118.296
1.73109e-17	0.475979	0.04311	0.351775	121.676
1.51227e-17	0.415812	0.05695	0.464708	125.055
Fig. 4C:
The plot shows the maximally recovered stress and the stress recovered without FEM grid expansion vs the size of the uniformly stressed object (object size)
# avg_normal_stress_no_expansion[N/m]	avg_normal_stress_best_expansion[N/m]	size_best_expansion[µm]	object_size[µm]
0.01038	0.02572	3.5	2
0.15793	0.23629	3	5
0.35779	0.48821	2.5	10
0.45108	0.60858	3	15
0.50355	0.6855	3.5	20
0.53705	0.73136	3	25
0.56027	0.77075	3.5	30
0.60893	0.84842	3.5	50
0.62157	0.86946	3.5	60
0.63072	0.88495	3.5	70
0.63765	0.89684	3.5	80
0.64307	0.90626	3.5	90
0.64744	0.91423	4	100
0.65103	0.92087	4	110
0.65403	0.92647	4	120
