# Supplementary material for: pyTFM: A tool for traction force and monolayer stress microscopy
Source: PLoS Comput Biol. 2021 Jun 21;17(6):e1008364. doi: 10.1371/journal.pcbi.1008364 (PMC8248623; doi:10.1371/journal.pcbi.1008364)
Supplement: S1 Archive — This archive contains the pyTFM source code and documentation which includes installation and usage instructions and links to further example data sets. (ZIP) [file pcbi.1008364.s004.zip]

Archive with 131 entries (119 files):
- pyTFM/
- pyTFM/.gitignore
- pyTFM/LICENSE
- pyTFM/MANIFEST.in
- pyTFM/README.md
- pyTFM/README_backup.md
- pyTFM/analysis_and_testing/
- pyTFM/analysis_and_testing/TFM_meshsize_evaluation.py
- pyTFM/analysis_and_testing/build_cdb_database_TFM.py
- pyTFM/analysis_and_testing/correcting_frame_shift.py
- pyTFM/analysis_and_testing/correcting_frame_shift_gifs.py
- pyTFM/analysis_and_testing/debug_addon_gui.py
- pyTFM/analysis_and_testing/debug_clickpoints.py
- pyTFM/analysis_and_testing/deformation_piv_ws_size_evaluation.py
- pyTFM/analysis_and_testing/drift_evaluation.py
- pyTFM/analysis_and_testing/effect_of_gauss_fiter_on_strain_energy.py
- pyTFM/analysis_and_testing/evaluation_border_expansion.py
- pyTFM/analysis_and_testing/evaluation_functions.py
- pyTFM/analysis_and_testing/fintie_elements_analysis_solids_py2.py
- pyTFM/analysis_and_testing/force_epicenter.py
- pyTFM/analysis_and_testing/force_epicenter_test.py
- pyTFM/analysis_and_testing/general_evaluation.py
- pyTFM/analysis_and_testing/general_evaluation3.py
- pyTFM/analysis_and_testing/general_evaluation_temp.py
- pyTFM/analysis_and_testing/grid_area_expansion.py
- pyTFM/analysis_and_testing/output_data_analysis.py
- pyTFM/analysis_and_testing/output_data_analysis2.py
- pyTFM/analysis_and_testing/playing_with_strains.py
- pyTFM/analysis_and_testing/plotting_evaluation.py
- pyTFM/analysis_and_testing/plotting_evaluation_backup.py
- pyTFM/analysis_and_testing/simulating_deformation.py
- pyTFM/analysis_and_testing/solids_py_test_system.py
- pyTFM/analysis_and_testing/testing.py
- pyTFM/analysis_and_testing/testing2.py
- pyTFM/analysis_and_testing/testing_deformation_by_upsampling.py
- pyTFM/analysis_and_testing/testing_hight_corection.py
- pyTFM/analysis_and_testing/tfm_problems
- pyTFM/analysis_and_testing/tutorial_addon_analysis.py
- pyTFM/analysis_and_testing/tutorial_example.py
- pyTFM/analysis_and_testing/why_strain_energy_reacts_to_gaussian.py
- pyTFM/analysis_and_testing/why_strain_energy_reacts_to_gaussian2.py
- pyTFM/analysis_and_testing/yuko_analysis.py
- pyTFM/build/
- pyTFM/build/lib/
- pyTFM/build/lib/pyTFM/
- pyTFM/build/lib/pyTFM/TFM_addon/
- pyTFM/build/lib/pyTFM/TFM_addon/Data.txt
- pyTFM/build/lib/pyTFM/TFM_addon/TFM_addon.py
- pyTFM/build/lib/pyTFM/TFM_functions.py
- pyTFM/build/lib/pyTFM/TFM_functions_for_clickpoints.py
- pyTFM/build/lib/pyTFM/__clickpoints_addon__.txt
- pyTFM/build/lib/pyTFM/__init__.py
- pyTFM/build/lib/pyTFM/_version.py
- pyTFM/build/lib/pyTFM/data_analysis.py
- pyTFM/build/lib/pyTFM/database_functions.py
- pyTFM/build/lib/pyTFM/frame_shift_correction.py
- pyTFM/build/lib/pyTFM/graph_theory_for_cell_boundaries.py
- pyTFM/build/lib/pyTFM/grid_setup_solids_py.py
- pyTFM/build/lib/pyTFM/parameters_and_strings.py
- pyTFM/build/lib/pyTFM/plotting.py
- pyTFM/build/lib/pyTFM/stress_functions.py
- pyTFM/build/lib/pyTFM/utilities_TFM.py
- pyTFM/build_cdb_database_TFM.py
- pyTFM/dist/
- pyTFM/dist/pyTFM-1.3-py3-none-any.whl
- pyTFM/dist/pyTFM-1.3.tar.gz
- pyTFM/docs/
- pyTFM/docs/Makefile
- pyTFM/docs/conf.py
- pyTFM/docs/configuration.rst
- pyTFM/docs/configuration_backup.rst
- pyTFM/docs/images/
- pyTFM/docs/images/FEM_area.png
- pyTFM/docs/images/brush.png
- pyTFM/docs/images/bucket.png
- pyTFM/docs/images/contractility.png
- pyTFM/docs/images/control.png
- pyTFM/docs/images/data.png
- pyTFM/docs/images/def_trac_res.png
- pyTFM/docs/images/drift.png
- pyTFM/docs/images/images.odp
- pyTFM/docs/images/line_tension.png
- pyTFM/docs/images/logo.png
- pyTFM/docs/images/main.png
- pyTFM/docs/images/mask_force_measures.png
- pyTFM/docs/images/membrane.png
- pyTFM/docs/images/open_select_images.png
- pyTFM/docs/images/open_with_clickpoints.png
- pyTFM/docs/images/out.png
- pyTFM/docs/images/output_select_images.png
- pyTFM/docs/images/rubber.png
- pyTFM/docs/images/segmentation.png
- pyTFM/docs/images/stress_res.png
- pyTFM/docs/images/stress_tensor.jpg
- pyTFM/docs/index.rst
- pyTFM/docs/installation.rst
- pyTFM/docs/introduction.rst
- pyTFM/docs/jpeg_example_images/
- pyTFM/docs/jpeg_example_images/images0.jpg
- pyTFM/docs/jpeg_example_images/images1.jpg
- pyTFM/docs/jpeg_example_images/images2.jpg
- pyTFM/docs/jpeg_example_images/images3.jpg
- pyTFM/docs/jpeg_example_images/images4.jpg
- pyTFM/docs/jpeg_example_images/images5.jpg
- pyTFM/docs/make.bat
- pyTFM/docs/measures.rst
- pyTFM/docs/pythonTutorial.rst
- pyTFM/docs/tutorialAddon.rst
- pyTFM/docs/tutorials.rst
- pyTFM/pyTFM/
- pyTFM/pyTFM/TFM_addon/
- pyTFM/pyTFM/TFM_addon/Data.txt
- pyTFM/pyTFM/TFM_addon/Desc.html
- pyTFM/pyTFM/TFM_addon/TFM_addon.py
- pyTFM/pyTFM/TFM_functions.py
- pyTFM/pyTFM/TFM_functions_for_clickpoints.py
- pyTFM/pyTFM/__clickpoints_addon__.txt
- pyTFM/pyTFM/__init__.py
- pyTFM/pyTFM/_version.py
- pyTFM/pyTFM/config.yaml
- pyTFM/pyTFM/data_analysis.py
- pyTFM/pyTFM/database_functions.py
- pyTFM/pyTFM/frame_shift_correction.py
- pyTFM/pyTFM/graph_theory_for_cell_boundaries.py
- pyTFM/pyTFM/grid_setup_solids_py.py
- pyTFM/pyTFM/parameters_and_strings.py
- pyTFM/pyTFM/plotting.py
- pyTFM/pyTFM/stress_functions.py
- pyTFM/pyTFM/utilities_TFM.py
- pyTFM/setup.py
- pyTFM/todo
