# Supplementary material for: pyTFM: A tool for traction force and monolayer stress microscopy
Source: PLoS Comput Biol. 2021 Jun 21;17(6):e1008364. doi: 10.1371/journal.pcbi.1008364 (PMC8248623; doi:10.1371/journal.pcbi.1008364)
Supplement: S1 Archive — This archive contains the pyTFM source code and documentation which includes installation and usage instructions and links to further example data sets. (ZIP) [file pcbi.1008364.s004.zip › pyTFM/analysis_and_testing/plotting_evaluation.py]

# script concerned with evaluating the general accuracy, effects of geometry, pixelsize and fem grid selection.

from pyTFM.utilities_TFM import round_flexible, gaussian_with_nans, make_display_mask, createFolder
from pyTFM.plotting import *
from pyTFM.graph_theory_for_cell_boundaries import mask_to_graph, find_path_circular

import sys
from collections import defaultdict
from skimage.morphology import binary_erosion
from itertools import chain, product
import os

sys.path.insert(0, '/home/user/Software/pyTFM/analysis_and_testing/')
from simulating_deformation import *
from playing_with_strains import *
from evaluation_functions import cut_arrays


def display_mask(fig, mask, display_type, type=1, color="C1", d=np.sqrt(2), ax=None, dm=True, lw=9, dashes=(3,1)):
    if not dm:
        return
    mask = mask.astype(int)
    if display_type == "outline":
        out_line = mask - binary_erosion((mask))
        out_line = custom_edge_filter(out_line)  # risky
        out_line_graph, points = mask_to_graph(out_line, d=d)
        circular_path = find_path_circular(out_line_graph, 0)
        circular_path.append(circular_path[0])  # to plot a fully closed loop
        if type == 1:
            ax = fig.axes[0] if ax is None else ax
            ax.plot(points[circular_path][:, 1], points[circular_path][:, 0], "--", color=color, linewidth=lw, dashes=dashes)
        if type == 2:
            for ax in fig.axes:
                ax.plot(points[circular_path][:, 1], points[circular_path][:, 0], "--", color=color, linewidth=lw, dashes=dashes)

    if display_type == "overlay":

        mask_show = make_display_mask(mask)
        if type == 1:
            ax = fig.axes[0] if ax is None else ax
            ax.imshow(mask_show, alpha=0.4)
        if type == 2:
            for ax in fig.axes:
                ax.imshow(mask_show, alpha=0.4)

    if display_type == "windowed":

        mask_show = make_display_mask(mask)
        mask_window = copy.deepcopy(mask_show)
        mask_window[np.isnan(mask_show)] = 1
        mask_window[mask_show] = np.nan
        if type == 1:
            ax = fig.axes[0] if ax is None else ax
            ax.imshow(mask_window, alpha=0.4)
        if type == 2:
            for ax in fig.axes:
                ax.imshow(mask_window, alpha=0.4)


def bar_plot_ax(ax, values, labels, at=False, types=None, vmax=None, width=0.5):

    pos = list(chain.from_iterable([[p - width/2, p + width/2] for p in range(int(len(values) / 2))]))
    # figsize = (1.4 * len(pos), 4.8)

    # fig = plt.figure(figsize=figsize)

    # plt.bar(pos[::2],values_r[::2],width=0.4, color="#729fcf",label="backwards",alpha=0.83)
    # plt.bar(pos[1::2], values_r[1::2], width=0.4, color="#cc0066",label="forwards",alpha=0.83)
    ax.bar(pos[::2], values[::2], width=width, color="C1", label="backwards", alpha=1)
    ax.bar(pos[1::2], values[1::2], width=width, color="C2", label="forwards", alpha=1)
    for px, py in zip(pos, values):
        if py < np.inf:
            if py < 10 ** -15:
                t = "0"
            else:
                if np.abs(np.log(py)) > 3:
                    t = "%.1e" % py
                else:
                    t = "%.2f" % py
            ax.text(px, py, t, color="black", fontsize=15, horizontalalignment="center", verticalalignment="bottom")

    if not isinstance(vmax, (int, float)):
        vmax = np.max(values)
    ax.set_ylim((0, vmax * 1.1))
    # plt.xticks(pos,lables,rotation="70",fontsize=15)
    ax.set_xticks(list(range(int(len(labels) / 2))))
    ax.tick_params(axis="both", which="both", color="black", length=4, width=2, labelsize=20, labelcolor="black",
                   labelbottom=False)
    set_axis_attribute(ax, "set_color", "black")
    set_axis_attribute(ax, "set_linewidth", 2)
    if at and isinstance(types, (dict, defaultdict)):
        if "m" in types.keys():
            plt.title(types["m"])

    # ax.tight_layout()
    return ax


def bar_plots_pylu(key_values, fontsize=14):
    values1 = [key_values["contractile_force_b"] / key_values["contractile_force_b"],
               key_values["contractile_force_f"] / key_values["contractile_force_b"]]
    labels1 = ["contractility", "contractility"]
    values2 = [key_values['mean_normal_stress_b'], key_values['mean_normal_stress_f'], key_values["max_shear_b"],
               key_values["max_shear_f"]]
    labels2 = ["mean normal stress", "mean normal stress", "mean shear stress", "mean shear stress"]
    values3 = [key_values["cv_b"], key_values["cv_f"]]
    lables3 = ["cv", "cv"]


    fig, axs = plt.subplots(1, 3)
    pbar_width = 0.5
    bar_plot_ax(axs[0], values1, labels1, at=False, types=None, vmax=1, width=pbar_width)
    bar_plot_ax(axs[1], values2, labels2, at=False, types=None, vmax=1, width=pbar_width)
    bar_plot_ax(axs[2], values3, lables3, at=False, types=None, vmax=1, width=pbar_width)

    subp_length = 0.17

    fig.ax_dict = {ax.get_label(): ax for ax in fig.axes}
    fig.set_size_inches(24.580000 / 2.54, 12.050000 / 2.54, forward=True)
    fig.axes[0].set_position([0.085, 0.193550, subp_length, 0.770000])
    fig.axes[0].texts[0].set_fontsize(fontsize)
    fig.axes[0].texts[1].set_fontsize(fontsize)
    fig.axes[1].set_position([0.389371, 0.193550, subp_length * 2, 0.770000])
    fig.axes[1].texts[0].set_fontsize(fontsize)
    fig.axes[1].texts[0].set_rotation(0.0)
    fig.axes[1].texts[1].set_fontsize(fontsize)
    fig.axes[1].texts[2].set_fontsize(fontsize)
    fig.axes[1].texts[2].set_position([0.800000, 0.021978])
    fig.axes[1].texts[2].set_rotation(0.0)
    fig.axes[1].texts[3].set_fontsize(fontsize)
    fig.axes[1].texts[3].set_position([1.3, 0.021978])
    fig.axes[1].texts[3].set_rotation(0.0)
    fig.axes[1].texts[3].set_text("2.7e-8")
    fig.axes[1].get_yaxis().get_major_ticks()[0].label1.set_fontsize(fontsize)
    fig.axes[1].get_yaxis().get_major_ticks()[1].label1.set_fontsize(fontsize)
    fig.axes[1].get_yaxis().get_major_ticks()[2].label1.set_fontsize(fontsize)
    fig.axes[1].get_yaxis().get_major_ticks()[3].label1.set_fontsize(fontsize)
    fig.axes[1].get_yaxis().get_major_ticks()[4].label1.set_fontsize(fontsize)
    fig.axes[1].get_yaxis().get_major_ticks()[5].label1.set_fontsize(fontsize)
    fig.axes[1].get_yaxis().get_major_ticks()[6].label1.set_fontsize(fontsize)
    fig.axes[2].set_position([0.830096, 0.193550, subp_length, 0.770000])
    fig.axes[2].texts[0].set_fontsize(fontsize)
    fig.axes[2].texts[0].set_position([-0.223257, 0.021978])
    fig.axes[2].texts[1].set_fontsize(fontsize)
    fig.axes[2].get_yaxis().get_major_ticks()[0].label1.set_fontsize(fontsize)
    fig.axes[2].get_yaxis().get_major_ticks()[1].label1.set_fontsize(fontsize)
    fig.axes[2].get_yaxis().get_major_ticks()[2].label1.set_fontsize(fontsize)
    fig.axes[2].get_yaxis().get_major_ticks()[3].label1.set_fontsize(fontsize)
    fig.axes[2].get_yaxis().get_major_ticks()[4].label1.set_fontsize(fontsize)
    fig.axes[2].get_yaxis().get_major_ticks()[5].label1.set_fontsize(fontsize)
    fig.axes[2].get_yaxis().get_major_ticks()[6].label1.set_fontsize(fontsize)
    # plt.show()

    return fig


def display_stress_tensor(stress_tensor, mask=None, title_str=""):
    fig, axs = plt.subplots(1, 3)
    plt.suptitle(title_str)
    im = axs[0].imshow(stress_tensor[:, :, 0, 0])
    axs[0].set_title("sig_xx", x=0.5, y=0.9, transform=axs[0].transAxes, color="white")
    # plt.colorbar(im)
    im = axs[1].imshow(stress_tensor[:, :, 1, 1])
    axs[1].set_title("sig_yy", x=0.5, y=0.9, transform=axs[1].transAxes, color="white")
    im = axs[2].imshow(stress_tensor[:, :, 1, 0])
    axs[2].set_title("sig_xy", x=0.5, y=0.9, transform=axs[2].transAxes, color="white")

    return fig


def set_axis_attribute(ax, attribute, value):
    for p in ["left", "bottom", "right", "top"]:
        if hasattr(ax.spines[p], attribute):
            try:
                getattr(ax.spines[p], attribute)(value)
            except:
                setattr(ax.spines[p], attribute, value)
        else:
            raise AttributeError("Spines object has no attribute " + attribute)


def get_axis_attribute(ax, attribute):
    l = []
    for p in ["left", "bottom", "right", "top"]:
        l.append(getattr(ax.spines[p], attribute))
    return l


def draw_outline(ax, do=True, lw=2, color="black"):
    if do:
        ax.set_axis_on()
        ax.tick_params(axis="both", which="both", bottom=False, left=False, labelbottom=False,
                       labelleft=False)
        set_axis_attribute(ax, "set_visible", True)
        set_axis_attribute(ax, "set_linewidth", lw)
        set_axis_attribute(ax, "set_color", color)


def name_add(add="", cb=False, dm=False):
    if dm:
        add = add + "ma"
    if cb:
        add = add + "cb"
    return add


def draw_cbar_only(vmin, vmax, aspect=8, shrink=1, cbar_axes_fraction=1.2, cmap="coolwarm", tick_length=4, tick_width=2,
                   labelsize=20, lablecolor="black"):
    # cbar for stress
    fig = plt.figure(figsize=(3.2, 4.75))
    plt.gca().set_axis_off()
    cbar = add_colorbar(vmin=vmin, vmax=vmax, aspect=aspect, shrink=shrink, cbar_axes_fraction=cbar_axes_fraction,
                        cmap=cmap,
                        cbar_style="not-clickpoints")
    set_axis_attribute(cbar.ax, "set_color", "black")
    cbar.ax.tick_params(axis="both", which="both", color="black", length=tick_length, width=tick_width,
                        labelsize=labelsize, labelcolor=lablecolor)
    return fig


def show_forces_forward(fx_f=None, fy_f=None, figsize=None, arrow_scale=None, arrow_width=None
                        , headlength=None, headwidth=None, headaxislength=None, cmap=None, max_dict=None, cb=None,
                        do=None, at=None, dm=None, types=None, mask=None, display_type=None,
                        mask_fm=None, mask_fm_color=None,mask_outline_color=None, dashes=None, mask_lw=None,out_folder=None, ext=None, add_name="", show_fm=False, filter=[0,6],filter_method="regular", filter_radius=5,
                        **kwargs):
    fig, ax = show_quiver(fx_f, fy_f, figsize=figsize, scale_ratio=arrow_scale - 0.03, filter=filter,
                          width=arrow_width,
                          headlength=headlength, headwidth=headwidth,
                          headaxislength=headaxislength, cbar_tick_label_size=30, cmap=cmap,
                          cbar_style="not-clickpoints",
                          vmin=0, vmax=max_dict["force"], plot_cbar=cb,filter_method=filter_method, filter_radius=filter_radius)
    draw_outline(ax, do=do)
    add_title(fig, types["f_f"], at=at)
    display_mask(fig, cut_arrays(fx_f.shape, mask, mode="match"), display_type=display_type, dm=dm, dashes=dashes,lw=mask_lw,color=mask_outline_color)
    if isinstance(mask_fm, np.ndarray) and show_fm:
        display_mask(fig, cut_arrays(fx_f.shape, mask_fm, mode="match"), display_type=display_type, color=mask_fm_color,
                     d=np.sqrt(2), dm=dm, dashes=dashes,lw=mask_lw,)

    plt.tight_layout()
    fig.savefig(os.path.join(out_folder, types["f_f"] + name_add(add=add_name, cb=cb, dm=dm) + ext))
    return fig, ax


def general_display(plot_types=[], pixelsize=1, display_type="outline", f_type="not circular", cmap="coolwarm"
                    , max_dict=defaultdict(lambda: None),
                    mean_normal_list=None, mask_exp_list=None, out_folder="", fields=None,
                    border_ex_test=None, be_avm_list=None, scalar_comaprisons=None, strain_energies=None, contractilities=None,
                    key_values=None, plot_gt_exp=True, dm=True, at=True, cb=True, do=True, zero_exp_values=None, cont_rec=None,

                    avm_list_rl=None, contractilities_rl=None, strain_energies_rl=None, exp_list_mu_rl=None,
                    avm_list_art=None, contractilities_art=None, strain_energies_art=None, exp_list_mu_art=None,
                    fields_rl=None, fields_art=None, border_ex_test_rl=None, border_ex_test_art=None, exp_masks_rl=None, exp_masks_art=None, avm_list=None, exp_list_mu=None,
                    max_stresses=None, sizes=None,max_index=None, ext=".svg"):
    '''
    plot_types=["deformation_forward","deformation_backwards","mask","forces_forward","forces_forward","shear_forward","mean_normal_stress_forward",
    "shear_backward","mean_normal_stress_backward","full_stress_tensor_forward","full_stress_tensor_backward"]

    :param plot_types:
    :param pixelsize:
    :return:

    '''
    if isinstance(fields, dict):
        u_b, v_b, fx_b, fy_b, fx_f, fy_f, stress_tensor_f, stress_tensor_b, mask_fm, mask_fem, mask = \
            [fields[x] for x in
             ["u_b", "v_b", "fx_b", "fy_b", "fx_f", "fy_f", "stress_tensor_f", "stress_tensor_b", "mask_fm", "mask_fem",
              "mask"]]
        if isinstance(mask_fem, np.ndarray):
            mask_fem = mask_fem.astype(bool)
    figs = {}
    createFolder(out_folder)
    types = {"def_f": "deformation_forward", "def_b": "deformation_backwards", "mask": "mask",
             "f_f": "forces_forward", "f_b": "forces_backward", "st_f": "full_stress_tensor_forward",
             "st_b": "full_stress_tensor_backward", "sh_f": "shear_forward", "sh_b": "shear_backward",
             "norm_f": "mean_normal_stress_forward", "norm_b": "mean_normal_stress_backward",
             "m": "key measures", "r": "correlation", "exp_test1": "be1", "border_ex2": "border_ex2",
             "exp_test3": "be3", "exp_test4": "be4", "exp_test2_single": "exp_test2_single", "border_ex5": "border_ex5",
             "mask_outline": "mask_outline", "cbars": "cbars_only", "exp_size_force":"exp_size_force",
             "exp_size_stress":"exp_size_stress", "exp_size_index":"exp_size_index"}
    figsize = (7, 7)
    arrow_scale = 0.13  # 0.1
    arrow_width = 0.004
    headlength = 4
    headwidth = 4  # 6
    headaxislength = 3
    mask_fm_color = "C2"
    mask_fem_color = "#666666"
    mask_outline_color="#FFEF00"
    mask_lw=4
    mask_line_dashes=(2,1)
    labelsize_cbar = 28
    labelsize = 22
    labelsize_exp = 24
    ps_new_ex = pixelsize  # pixelsize when using windowsize 20, overlap 19.25
    vmax_x_ep = 65 * 0.845
    pd = {"figsize": figsize,
          "arrow_scale": arrow_scale,
          "arrow_width": arrow_width,
          "headlength": headlength,
          "headwidth": headwidth,
          "headaxislength": headaxislength,
          "ext": ext,
          "mask_fm_color": mask_fm_color,
          "mask_fem_color": mask_fem_color,
          "mask_outline_color":mask_outline_color,
          "dashes":mask_line_dashes,
          "mask_lw":mask_lw}
    paras = {**locals(), **pd}


    if types["def_b"] in plot_types or plot_types == "all":
        fig, ax = show_quiver(u_b, v_b, scale_ratio=arrow_scale, filter=[0, 5], width=arrow_width,
                              headlength=headlength, headwidth=headwidth,
                              headaxislength=2, cbar_tick_label_size=30,
                              cmap=cmap, cbar_style="not-clickpoints", vmin=0, vmax=max_dict["def"], plot_cbar=cb)
        draw_outline(ax, do=do)
        add_title(fig, types["def_b"], at=at)
        display_mask(fig, mask, display_type=display_type, dm=dm, color=mask_outline_color, lw=mask_lw, dashes=mask_line_dashes)
        display_mask(fig, mask_fm, display_type=display_type, color=mask_fm_color, d=np.sqrt(2), dm=dm, lw=mask_lw, dashes=mask_line_dashes)
        fig.savefig(os.path.join(out_folder, types["def_b"] + name_add(cb=cb, dm=dm) + ext))

    if types["cbars"] in plot_types or plot_types == "all":
        # cbar for stress
        fig = plt.figure(figsize=(3.2, 4.75))
        plt.gca().set_axis_off()
        cbar = add_colorbar(vmin=0, vmax=1 + 0.01, aspect=8, shrink=1, cbar_axes_fraction=1.2, cmap=cmap,
                            cbar_style="not-clickpoints")
        set_axis_attribute(cbar.ax, "set_color", "black")
        cbar.ax.tick_params(axis="both", which="both", color="black", length=4, width=2, labelsize=labelsize_cbar,
                            labelcolor="black")
        fig.savefig(os.path.join(out_folder, types["cbars"] + "force" + name_add(cb=cb, dm=dm) + ext))

        # cbar for stress
        fig = plt.figure(figsize=(3.2, 4.75))
        plt.gca().set_axis_off()
        cbar = add_colorbar(vmin=0, vmax=1 + 0.01, aspect=8, shrink=1, cbar_axes_fraction=1.2, cmap=cmap,
                            cbar_style="not-clickpoints")
        set_axis_attribute(cbar.ax, "set_color", "black")
        cbar.ax.tick_params(axis="both", which="both", color="black", length=4, width=2, labelsize=labelsize_cbar,
                            labelcolor="black")
        fig.savefig(os.path.join(out_folder, types["cbars"] + "stress" + name_add(cb=cb, dm=dm) + ext))

    if types["mask"] in plot_types or plot_types == "all":
        fig = plt.figure()
        plt.imshow(mask)
        add_title(fig, types["mask"], at=at)
        fig.savefig(os.path.join(out_folder, types["mask"] + ext))

    if types["mask_outline"] in plot_types or plot_types == "all":
        fig = plt.figure()
        plt.imshow(np.zeros(fx_f.shape), cmap=cmap, vmin=0, vmax=1)
        draw_outline(plt.gca(), do=do)
        try:
            display_mask(fig, mask, display_type="outline", dm=True, color=mask_outline_color, lw=mask_lw, dashes=mask_line_dashes)
            display_mask(fig, mask_fm, display_type="outline", color=mask_fm_color, d=np.sqrt(2), dm=True, lw=mask_lw, dashes=mask_line_dashes)
            display_mask(fig, mask_fem, display_type="outline", color=mask_fem_color, d=np.sqrt(2), dm=True, lw=mask_lw, dashes=mask_line_dashes)
        except RecursionError as e:
            print(e)


    if types["f_f"] in plot_types or plot_types == "all":
        show_forces_forward(**paras)

    if types["f_b"] in plot_types or plot_types == "all":

        if f_type == "circular":
            fx_filtered, fy_filtered = filter_arrows_for_square(fx_b, fy_b,
                                                                filter=12)  # only works when initial forces are circular
            fig, ax = show_quiver(fx_filtered, fy_filtered, figsize=figsize, scale_ratio=arrow_scale, filter=[0, 0],
                                  width=arrow_width,
                                  headlength=headlength, headwidth=headwidth,
                                  headaxislength=headaxislength, cbar_tick_label_size=30, cmap=cmap,
                                  cbar_style="not-clickpoints",
                                  vmin=0, vmax=max_dict["force"], plot_cbar=cb)
            im = fig.axes[0].imshow(np.sqrt(fx_b ** 2 + fy_b ** 2), cmap=cmap,
                                    vmin=0, vmax=max_dict["force"])
            if cb:
                fig.axes[1].remove()
                cb = plt.colorbar(im)
                cb.ax.tick_params(labelsize=30)

            plt.tight_layout()
        else:
            fx_filtered, fy_filtered = fx_b, fy_b
            fig, ax = show_quiver(fx_filtered, fy_filtered, figsize=figsize, scale_ratio=arrow_scale - 0.03,
                                  filter=[0, 10],
                                  width=arrow_width,
                                  headlength=headlength, headwidth=headwidth,
                                  headaxislength=headaxislength, cbar_tick_label_size=30, cmap=cmap,
                                  cbar_style="not-clickpoints",
                                  vmin=0, vmax=max_dict["force"], plot_cbar=cb)
        draw_outline(ax, do=do)
        add_title(fig, types["f_b"], at=at)
        display_mask(fig, mask, display_type=display_type, dm=dm, color=mask_outline_color, lw=mask_lw, dashes=mask_line_dashes)
        # display_mask(fig, mask_fm, display_type=display_type, color=mask_fm_color,d=np.sqrt(2), dm=dm)
        plt.tight_layout()
        fig.savefig(os.path.join(out_folder, types["f_b"] + name_add(cb=cb, dm=dm) + ext))

    if types["sh_f"] in plot_types or plot_types == "all":
        shear = stress_tensor_f[:, :, 0, 1]  # shear component of the stress tensor
        fig, ax = show_map_clickpoints(shear, show_mask=mask_fem, figsize=figsize, cbar_style="out", cmap=cmap,
                                       cbar_tick_label_size=30, vmin=0, vmax=max_dict["stress"], plot_cbar=cb)
        draw_outline(ax, do=do)
        add_title(fig, types["sh_f"], at=at)
        display_mask(fig, mask, display_type=display_type, dm=dm, color=mask_outline_color, lw=mask_lw, dashes=mask_line_dashes)
        plt.tight_layout()
        fig.savefig(os.path.join(out_folder, types["sh_f"] + name_add(cb=cb, dm=dm) + ext))
    if types["norm_f"] in plot_types or plot_types == "all":
        mean_normal_stress = ((stress_tensor_f[:, :, 0, 0] + stress_tensor_f[:, :, 1, 1]) / 2)
        mean_normal_stress[~mask_fem] = np.nan
        fig, ax = show_map_clickpoints(mean_normal_stress, show_mask=mask_fem, figsize=figsize, cbar_style="out",
                                       background_color="white",
                                       cmap=cmap,
                                       cbar_tick_label_size=30, vmin=0, vmax=max_dict["stress"], plot_cbar=cb)
        draw_outline(ax, do=do)
        add_title(fig, types["norm_f"], at=at)
        display_mask(fig, mask, display_type=display_type, dm=dm, color=mask_outline_color, lw=mask_lw, dashes=mask_line_dashes)
        plt.tight_layout()
        # display_mask(fig, mask_fem, display_type=display_type, color=mask_fem_color, d=np.sqrt(2), dm=dm)
        fig.savefig(os.path.join(out_folder, types["norm_f"] + name_add(cb=cb, dm=dm) + ext))

    if types["sh_b"] in plot_types or plot_types == "all":
        shear = stress_tensor_b[:, :, 0, 1]  # shear component of the stress tensor
        fig, ax = show_map_clickpoints(shear, show_mask=mask_fem, figsize=figsize, cbar_style="out", cmap=cmap,
                                       cbar_tick_label_size=30, vmin=0, vmax=max_dict["stress"], plot_cbar=cb)
        display_mask(fig, mask, display_type=display_type, dm=dm, color=mask_outline_color, lw=mask_lw, dashes=mask_line_dashes)
        draw_outline(ax, do=do)
        add_title(fig, types["sh_b"], at=at)
        plt.tight_layout()
        fig.savefig(os.path.join(out_folder, types["sh_b"] + name_add(cb=cb, dm=dm) + ext))

    if types["norm_b"] in plot_types or plot_types == "all":
        mean_normal_stress = ((stress_tensor_b[:, :, 0, 0] + stress_tensor_b[:, :, 1, 1]) / 2)
        mean_normal_stress[~mask_fem] = np.nan
        fig, ax = show_map_clickpoints(mean_normal_stress, show_mask=np.ones(mean_normal_stress.shape), figsize=figsize,
                                       cbar_style="out", background_color="white",
                                       cmap=cmap, cbar_tick_label_size=30, vmin=0, vmax=max_dict["stress"],
                                       plot_cbar=cb)
        draw_outline(ax, do=do)
        add_title(fig, types["norm_b"], at=at)
        display_mask(fig, mask, display_type=display_type, dm=dm, color=mask_outline_color, lw=mask_lw, dashes=mask_line_dashes)
        # display_mask(fig, mask_fem, display_type=display_type, color=mask_fem_color, d=np.sqrt(2), dm=dm)
        plt.tight_layout()
        fig.savefig(os.path.join(out_folder, types["norm_b"] + name_add(cb=cb, dm=dm) + ext))

    if types["st_f"] in plot_types or plot_types == "all":
        fig = display_stress_tensor(stress_tensor_f, mask, title_str=types["st_f"])
        display_mask(fig, mask, display_type=display_type, type=2, dm=dm, color=mask_outline_color, lw=mask_lw, dashes=mask_line_dashes)
        plt.tight_layout()
        fig.savefig(os.path.join(out_folder, types["st_f"] + name_add(cb=cb, dm=dm) + ext))

    if types["st_b"] in plot_types or plot_types == "all":
        fig = display_stress_tensor(stress_tensor_b, mask, title_str=types["st_b"])
        display_mask(fig, mask, display_type=display_type, type=2, dm=dm, color=mask_outline_color, lw=mask_lw, dashes=mask_line_dashes)
        plt.tight_layout()
        fig.savefig(os.path.join(out_folder, types["st_b"] + name_add(cb=cb, dm=dm) + ext))

    if types["m"] in plot_types or plot_types == "all":
        fig = bar_plots_pylu(key_values, fontsize=labelsize)
        fig.savefig(os.path.join(out_folder, types["m"] + ext))
        # values1 = [key_values["contractile_force_b"],key_values["contractile_force_f"]]
        # labels1 = ["contractility", "contractility"]
        # values2 =[key_values['mean_normal_stress_b'],key_values['mean_normal_stress_f'], key_values["mean_shear_b"], key_values["mean_shear_f"]]
        # labels2 =["mean normal stress", "mean normal stress", "meanshear stress", "mean shear stress"]
        # values3 = [key_values["cv_b"], key_values["cv_f"]]
        # lables3 = ["cv", "cv"]

    # fig1, ax1 = bar_plot(ax, values1, labels1, at=False, types=types)
    # fig1.savefig(os.path.join(out_folder, types["m"] + "1" + ext))
    # fig2, ax2 = bar_plot(values2, labels2, at=False, types=types)
    # fig2.savefig(os.path.join(out_folder, types["m"] + "2" + ext))
    # fig3, ax3 = bar_plot(values3, lables3, at=False, types=types, vmax=1)
    #  fig3.savefig(os.path.join(out_folder, types["m"] + "3" + ext))

    if types["r"] in plot_types or plot_types == "all":
        rs = {key: value['r_squared'] for key, value in scalar_comaprisons.items() if
              not np.isnan(value['r_squared']) and key in ["forces", "mean normal stress"]}
        fig = plt.figure(figsize=(3.2, 4.75))
        pos = [1, 1.7]
        plt.bar(pos, list(rs.values()), width=0.4, color="C5")
        # plt.xticks(rotation="70",fontsize=15)
        # plt.xticks(rotation="70",fontsize=15)
        plt.xticks(pos)
        plt.gca().tick_params(axis="both", which="both", color="black", length=4, width=2, labelsize=20,
                              labelcolor="black", labelbottom=False)
        set_axis_attribute(plt.gca(), "set_color", "black")
        set_axis_attribute(plt.gca(), "set_linewidth", 2)
        if at:
            plt.title(types["r"])
        plt.ylim((0, 1))
        plt.tight_layout()
        fig.savefig(os.path.join(out_folder, types["r"] + ext))

    if types["exp_test2_single"] in plot_types or plot_types == "all":
        fig = plt.figure()
        avm_listN = np.array(avm_list) / 1  # normalizing
        contractilitiesN = contractilities / contractilities.max()
        plt.plot(exp_list_mu, avm_listN, color="C3", linewidth=5, label="stress")
        plt.plot(exp_list_mu, contractilitiesN, color="C2", linewidth=5, label="contractility")
        # plt.plot(be, strain_energiesN, color="C4", linewidth=5, label="strain energy")
        plt.legend()
        plt.ylim((0, 1 * 1.1))
        plt.xlim(0, vmax_x_ep)
        plt.gca().tick_params(axis="both", which="both", color="black", length=4, width=2, labelsize=20,
                              labelcolor="black")
        set_axis_attribute(plt.gca(), "set_color", "black")
        set_axis_attribute(plt.gca(), "set_linewidth", 2)
        plt.tight_layout()
        fig.savefig(os.path.join(out_folder, "stress_force_expansion" + ext))


    if types["exp_size_stress"] in plot_types or plot_types == "all":
        fig = plt.figure()
        max_stresses = np.array(max_stresses) / 1  # normalizing
        plt.plot(sizes, max_stresses, color="C3", linewidth=5, label="stress")
        plt.plot(sizes, zero_exp_values, color="#5CCCCC", linewidth=5, label="stress")
        # plt.plot(be, strain_energiesN, color="C4", linewidth=5, label="strain energy")
        #plt.legend()
        plt.ylim((0, 1 * 1.1))
        plt.xlim(0, np.max(sizes)*1.1)
        plt.gca().tick_params(axis="both", which="both", color="black", length=4, width=2, labelsize=labelsize_exp,
                              labelcolor="black")
        set_axis_attribute(plt.gca(), "set_color", "black")
        set_axis_attribute(plt.gca(), "set_linewidth", 2)
        plt.tight_layout()
        fig.savefig(os.path.join(out_folder, "sizes_max_stress" + ext))

    if types["exp_size_force"] in plot_types or plot_types == "all":
        fig = plt.figure()
        max_stresses = np.array(max_stresses) / 1  # normalizing
        plt.plot(sizes, cont_rec, color="C3", linewidth=5, label="contractility")
        # plt.plot(be, strain_energiesN, color="C4", linewidth=5, label="strain energy")
        plt.legend()
        plt.ylim((0, 1 * 1.1))
        plt.xlim(0, np.max(sizes) * 1.1)
        plt.gca().tick_params(axis="both", which="both", color="black", length=4, width=2, labelsize=labelsize_exp,
                              labelcolor="black")
        set_axis_attribute(plt.gca(), "set_color", "black")
        set_axis_attribute(plt.gca(), "set_linewidth", 2)
        plt.tight_layout()
        fig.savefig(os.path.join(out_folder, "sizes_forces" + ext))

    if types["exp_size_index"] in plot_types or plot_types == "all":
        fig = plt.figure()
        plt.plot(sizes, max_index, color="C3", linewidth=5, label="exp_index")

        # plt.plot(be, strain_energiesN, color="C4", linewidth=5, label="strain energy")
        plt.legend()
        plt.ylim((0, np.max(max_index) * 1.1))
        plt.xlim(0, np.max(sizes) * 1.1)
        plt.gca().tick_params(axis="both", which="both", color="black", length=4, width=2, labelsize=labelsize_exp,
                              labelcolor="black")
        set_axis_attribute(plt.gca(), "set_color", "black")
        set_axis_attribute(plt.gca(), "set_linewidth", 2)
        plt.tight_layout()
        fig.savefig(os.path.join(out_folder, "sizes_max_index" + ext))


    if types["border_ex2"] in plot_types or plot_types == "all":
       # average normal stress relative to groundtruth stress
        fig = plt.figure()
        be_avm_listN_rl = np.array(avm_list_rl) / np.max(avm_list_rl)  # normalizing
        contractilitiesN_rl = contractilities_rl / contractilities_rl.max()
        # strain_energiesN_rl = strain_energies_rl / strain_energies_rl.max()
        plt.plot(exp_list_mu_rl, be_avm_listN_rl, color="C3", linewidth=5, label="stress")
        plt.plot(exp_list_mu_rl, contractilitiesN_rl, color="C2", linewidth=5, label="contractility")
        #plt.plot(be, strain_energiesN, color="C4", linewidth=5, label="strain energy")
        plt.legend()
        plt.ylim((0, 1 * 1.1))
        plt.xlim(0, vmax_x_ep)
        plt.gca().tick_params(axis="both", which="both", color="black", length=4, width=2, labelsize=labelsize_exp,
                              labelcolor="black")
        set_axis_attribute(plt.gca(), "set_color", "black")
        set_axis_attribute(plt.gca(), "set_linewidth", 2)
        plt.tight_layout()
        fig.savefig(os.path.join(out_folder, "stress_force_expansion_rl" + ext))

        fig = plt.figure()
        avm_listN_art = np.array(avm_list_art) / 1  # normalizing
        contractilitiesN_art = contractilities_art / contractilities_art.max()
        # strain_energiesN_art = strain_energies_art / strain_energies_art.max()
        plt.plot(exp_list_mu_art, avm_listN_art, color="C3", linewidth=5, label="stress")
        plt.plot(exp_list_mu_art, contractilitiesN_art, color="C2", linewidth=5, label="contractility")
        # plt.plot(be, strain_energiesN, color="C4", linewidth=5, label="strain energy")
        plt.legend()
        plt.ylim((0, 1 * 1.1))
        plt.xlim(0, vmax_x_ep)
        plt.gca().tick_params(axis="both", which="both", color="black", length=4, width=2, labelsize=labelsize_exp,
                              labelcolor="black")
        set_axis_attribute(plt.gca(), "set_color", "black")
        set_axis_attribute(plt.gca(), "set_linewidth", 2)
        plt.tight_layout()
        fig.savefig(os.path.join(out_folder, "stress_force_expansion_art" + ext))


    if types["border_ex5"] in plot_types or plot_types == "all" and len(mean_normal_list) > 0:
        l1 = [avm_list_rl, avm_list_art]
        l2 =  [fields_rl, fields_art]
        l3 =  [border_ex_test_rl, border_ex_test_art]
        l4 = [exp_masks_rl, exp_masks_art]
        names = ["rl", "art"]
        for avg_list, field_dict, border_ex, exp_masks,  name in zip(l1, l2, l3, l4, names):
            pl = copy.deepcopy(paras)
            pl["dm"] = False
            pl["figsize"] = (np.mean(paras["figsize"]) *  field_dict["mask_exp"].shape[1] / field_dict["mask_exp"].shape[0],
                             np.mean(paras["figsize"]) * 1.022 * field_dict["mask"].shape[0] / field_dict["mask_exp"].shape[1])
            pl["fx_f"] = field_dict["fx_f_exp"]
            pl["fy_f"] = field_dict["fy_f_exp"]
            pl["max_dict"] = {"force" :None}
            pl["filter"] = [0, 7]
            pl["filter_method"] = "local_maxima"
            pl["filter_radius"] = 9
            pl["mask"] = field_dict["mask"]
            fig, ax = show_forces_forward(**pl)
            ax.set_xlim(-0.5, 0.5 + field_dict["mask_exp"].shape[1])
            ax.set_ylim(0.5 + field_dict["mask_exp"].shape[0], -0.5)
            add_title(fig, types["f_f"], at=at)
            be = np.array(border_ex) * ps_new_ex
            # display_mask(fig, mask_exp_list[0], display_type=display_type, color=mask_fm_color, d=np.sqrt(2), dm=True, lw=7)
            max_id = np.argmax(avg_list)

            try:
                # max_id=23
               # max_id_disp = max_id + 4 if len(mask_exp_list) > max_id + 4 else len(mask_exp_list) - 1
                display_mask(fig, exp_masks[max_id], display_type=display_type, color=mask_fm_color, d=np.sqrt(2),
                             dm=True, lw=mask_lw, dashes=mask_line_dashes)  # mask_exp_list[max_id+6]
                display_mask(fig, field_dict["mask_exp"], display_type=display_type, color=mask_outline_color, lw=mask_lw, dashes=mask_line_dashes, dm=True)
                end_id = np.argmin(np.abs(be - vmax_x_ep))
                display_mask(fig, exp_masks[end_id], display_type=display_type, color=mask_fm_color, d=np.sqrt(2),
                             dm=True, lw=mask_lw, dashes=mask_line_dashes)
            except RecursionError as e:
                print(e)

            ax.set_position([0, 0, 1, 1])
            fig.set_frameon(False)
            if ext == ".svg":
                print(out_folder)
                fig.savefig(os.path.join(out_folder, "exp_forces_example_" + name + ext))
            else:
                fig.savefig(os.path.join(out_folder, "exp_forces_example_" +  name + ext), dpi=300)


def show_exp_test(mean_normal_list=None, max_dict=None, mask_exp_list=None):
    n = int(np.ceil(np.sqrt(len(mean_normal_list))))
    fig, axs = plt.subplots(n, n)
    axs = axs.flatten()
    for i in range(len(mean_normal_list)):
        axs[i].imshow(mean_normal_list[i], vmax=max_dict["stress"])
        axs[i].set_title("mean normal stress #%s" % str(i), x=0.5, y=0.9, transform=axs[i].transAxes, color="white")
        display_mask(fig, mask_exp_list[i], display_type="outline", type=1, color="C1", d=np.sqrt(2), ax=axs[i],)

    return fig


def plot_gradient_normal_stress(stress_tensor):
    dsxx_x = np.gradient(stress_tensor[:, :, 0, 0], axis=1)
    dsyy_y = np.gradient(stress_tensor[:, :, 1, 1], axis=0)
    dsxx_y = np.gradient(stress_tensor[:, :, 0, 0], axis=0)
    dsyy_x = np.gradient(stress_tensor[:, :, 1, 1], axis=1)

    fig, axs = plt.subplots(2, 2)
    plt.suptitle("gradient")
    im = axs[0, 0].imshow(dsxx_x)
    axs[0, 0].set_title("dsxx_x", x=0.5, y=0.9, transform=axs[0, 0].transAxes, color="white")
    im = axs[0, 1].imshow(dsyy_y)
    axs[0, 1].set_title("dsyy_y", x=0.5, y=0.9, transform=axs[0, 1].transAxes, color="white")
    im = axs[1, 0].imshow(dsxx_y)
    axs[1, 0].set_title("dsxx_y", x=0.5, y=0.9, transform=axs[1, 0].transAxes, color="white")
    im = axs[1, 1].imshow(dsyy_x)
    axs[1, 1].set_title("dsyy_x", x=0.5, y=0.9, transform=axs[1, 1].transAxes, color="white")


def add_title(fig, title_str, at=True):
    if at:
        ax = fig.axes[0]
        ax.set_title(title_str, x=0.5, y=0.9, transform=ax.transAxes, color="white")


def add_mask(fig, mask):
    mask_show = make_display_mask(mask)
    ax = fig.axes[0]
    ax.imshow(mask, alpha=0.4)


def filter_arrows_for_square(fx, fy, filter=6):
    mask_filtered = np.zeros(fx.shape)
    fx_filtered, fy_filtered = np.zeros(fx.shape), np.zeros(fx.shape)

    mask_uf = np.logical_or(fx != 0, fy != 0)
    out_line_graph, points = mask_to_graph(mask_uf, d=np.sqrt(2))
    circular_path = find_path_circular(out_line_graph, 0)
    circular_path = [x for i, x in enumerate(circular_path) if i % filter == 0]
    circular_path.append(circular_path[0])  # to plot a fully closed loop
    mask_filtered[points[circular_path][:, 0], points[circular_path][:, 1]] = 1
    mask_filtered = mask_filtered.astype(bool)

    fx_filtered[mask_filtered] = fx[mask_filtered]
    fy_filtered[mask_filtered] = fy[mask_filtered]
    return fx_filtered, fy_filtered


from scipy.signal import convolve2d


def custom_edge_filter(arr):
    arr_out = copy.deepcopy(arr).astype(int)
    shape1 = np.array([[0, 1, 0], [1, 1, 0], [0, 0, 0]])
    shape2 = np.array([[0, 1, 0], [0, 1, 1], [0, 0, 0]])
    shape3 = np.array([[0, 0, 0], [0, 1, 1], [0, 1, 0]])
    shape4 = np.array([[0, 0, 0], [1, 1, 0], [0, 1, 0]])
    for s in [shape1, shape2, shape3, shape4]:
        rem_mask = convolve2d(arr, s, mode="same") == 3
        arr_out[rem_mask] = 0
    return arr_out.astype(bool)
