# Supplementary material for: pyTFM: A tool for traction force and monolayer stress microscopy
Source: PLoS Comput Biol. 2021 Jun 21;17(6):e1008364. doi: 10.1371/journal.pcbi.1008364 (PMC8248623; doi:10.1371/journal.pcbi.1008364)
Supplement: S1 Archive — This archive contains the pyTFM source code and documentation which includes installation and usage instructions and links to further example data sets. (ZIP) [file pcbi.1008364.s004.zip › pyTFM/analysis_and_testing/testing2.py]

import clickpoints
from pyTFM.database_functions import *
from pyTFM.TFM_functions_for_clickpoints import *

if __name__ == "__main__":
    import clickpoints.launch
    print(clickpoints.__file__)
    clickpoints.launch.main("/home/user/Desktop/paper_pyTFM/data_traction_force_microscopy/WT_vs_KO_images/KOshift/database.cdb")
