# Supplementary material for: pyTFM: A tool for traction force and monolayer stress microscopy
Source: PLoS Comput Biol. 2021 Jun 21;17(6):e1008364. doi: 10.1371/journal.pcbi.1008364 (PMC8248623; doi:10.1371/journal.pcbi.1008364)
Supplement: S1 Archive — This archive contains the pyTFM source code and documentation which includes installation and usage instructions and links to further example data sets. (ZIP) [file pcbi.1008364.s004.zip › pyTFM/build/lib/pyTFM/__init__.py]

#!/usr/bin/env python
#from . import data_analysis
#from . import database_functions
#from . import functions_for_cell_colonie
#from . import graph_theory_for_cell_boundaries
#from . import grid_setup_solids_py
#from . import parameters_and_strings
#from . import solids_py_stress_functions
#from . import TFM_functions
#try:
#	from . import TFM_functions_for_clickpoints
#except ModuleNotFoundError as e:
#	print(e)
#from . import utilities

__all__ = ["data_analysis", "database_functions", "plotting.py",
"graph_theory_for_cell_boundaries","grid_setup_solids_py","parameters_and_strings",
           "stress_functions", "TFM_functions", "TFM_functions_for_clickpoints", "utilities"
           ]
from pyTFM._version import __version__
