# Supplementary material for: pyTFM: A tool for traction force and monolayer stress microscopy
Source: PLoS Comput Biol. 2021 Jun 21;17(6):e1008364. doi: 10.1371/journal.pcbi.1008364 (PMC8248623; doi:10.1371/journal.pcbi.1008364)
Supplement: S1 Archive — This archive contains the pyTFM source code and documentation which includes installation and usage instructions and links to further example data sets. (ZIP) [file pcbi.1008364.s004.zip › pyTFM/build/lib/pyTFM/stress_functions.py]

# all function concerning clauclation of stress measures (maximum principal stress, stress vectors) also calcualtion of nomral vectors on diffrent
# line representations
from itertools import product

from pyTFM.graph_theory_for_cell_boundaries import *
from pyTFM.utilities_TFM import exclude_by_key
from scipy.interpolate import splev, interp2d
from scipy.ndimage import binary_erosion


def order_points(graph, points):
    '''
    function to order a set of points representing a circle. Needs graph represetnation of points, and a list of point coordinates
    :param graph:
    :param points:
    :return: orderd list of points
    '''

    order = find_path_circular(graph, start=0)  # arbitary strat point
    return points[order]


def normal_vector(coords, dims=None):  # works only with intervall 2 confirmed!,

    '''
    calculates normal vectors on circle
    :param coords: order set of coordinates represeting a circle in yx coordinates
    :param intervall: intevall for calculating the normal vector, 1 means point 1 and 3 are used for support for vector on 2   ### this doesnt work yet
    :return: n list of normal vectors corresponding to coords, wih xy entries
    '''
    coords_ad = coords[:, [1, 0]]  # copy to deal with circularity,also switch colums to get xy coordinate list
    coords_ad = np.append(coords_ad[-1:], coords_ad, axis=0)  # adding values to make looping possible
    coords_ad = np.append(coords_ad, coords_ad[:1], axis=0)
    vec = coords_ad[:-(2)] - coords_ad[2:]

    n = copy.deepcopy(vec)  # vec[:,[1,0]]
    n[:, [0, 1]] = n[:, [1, 0]]
    n[:, 1] = -n[:, 1]
    n = n / np.linalg.norm(n, axis=1)[:, np.newaxis]
    # n=np.append(n[1:],n[:1],axis=0)    # fixing arrangement of values
    if dims:
        n_array = np.zeros((dims[0], dims[1], 2))
        n_array[coords[:, 0], coords[:, 1],
        :] = n  # filling array (note: first axis is y second is x--> coords still and as yx arrangement
        return n, n_array

    return n


def normal_vector_from_graph(graph, points, dims=None):  ## implement larger window (rather difficult)  ##

    ### problems with orientation of normal vectors, although not importatn if we look at e.g. absoulte values of forces...
    '''
    iterating through all values of the graph dict, caclulating connecting vector between directly adjacent points

    :param graph: dictionary with connections
    :param points: list of points, where the key of the graph refferes to the row index in yx order
    :return: n: dictionary of normal vectors at each relevant point, vector has xy componenets
    '''
    n = {}
    for key, values in graph.items():
        if len(values) == 2:
            n_vec = points[values[0]] - points[values[1]]  # neighbouring points
            n_vec[[0, 1]] = n_vec[[1, 0]]  # switching to x y coordinates
            n_vec[[0, 1]] = n_vec[[1,
                                   0]]  # from https://stackoverflow.com/questions/1243614/how-do-i-calculate-the-normal-vector-of-a-line-segment/1243676#1243676
            n_vec[1] = -n_vec[1]
            n[key] = n_vec / np.linalg.norm(n_vec)  # writing to dictionary

    if dims:
        n_array = np.zeros((dims[0], dims[1], 2))
        for key, values in n.items():  # populating an array
            py, px = points[key]
            n_array[py, px, :] = values  # filling array (note: first axis is y second is x
    return n, n_array


def normal_vectors_from_splines(u, tck):
    '''
    computes the normal vector from a spline representation of a curve at the points defined by parameters u.
    The normal vector is the derivative, with [dx/du,dy/du]-->[dy/du,-dx/du]). (Derivative is parallel vector to spline curve)
    :param u: paramters defining on which points to evaluate the splines
    :param tck: spline
    :return: n_vectors, lsit of normal vectors corresponding to the pointws defined by u
    '''

    n_vectors = np.array(
        splev(u, tck, der=1)).T  # evaluation of the spline derivative, only at the points inx and y
    # (returns result as x,y value array
    n_vectors[:, [1, 0]] = n_vectors[:, [0, 1]]  # normal vectors by switching x andy and tacking negativex values
    n_vectors[:, 1] *= -1
    n_vectors = n_vectors / np.linalg.norm(n_vectors, axis=1)[:, None]  # normalizing
    return n_vectors


def lineTension(lines_splines, line_lengths, stress_tensor, pixel_length, interpol_factor=1):
    '''
    function to perform interpolation on lines, to get new x,y coordinates, calculate the normal vectors on these points
    and calculate the stress vector and the norm of the stress vectors, accros the lines at the interpolated points.
    Also performs interpolation of the stress tensor

    :param lines_splines: dictionary with lines_id:spline interpolation of the line from scipy.interpolate.splprep.
    Can be used with cipy.interpolate.splev to interpolate new points and also get the derivative in these points.
    :param lines_points: dictionary with line_id: original( before any interpolation) pixels in the line.
     Just used to quickly get the length of the line.
    :param stress_tensor: complete cauchy stress tensor
    :param pixel_length: length of unit of the x y coordinates in µm
    :param interpol_factor: Defines the number of points for interpolation with n= len(original line)*interpol_factor
    :return:lines_interpol: dictionary containing new points, normal vectors, stressvectors and the nomr of the stress vectors
    from the interpolation
            min_v,max_v: maximal and minal values of the stress_vector norm. This is used to get a uniform color bar when
            plotting later.
    '''

    # interpolating the stress vector:
    pixx = np.linspace(0, 1, stress_tensor.shape[1])  # coordinate space on wich to perfor the interpolation
    pixy = np.linspace(0, 1, stress_tensor.shape[0])

    # using 2 dimensional interpolation on each component
    # this returns a continous function f(x,y)=z, that can be evaluated at any point x,y
    sig_xx_inter = interp2d(pixx, pixy, stress_tensor[:, :, 0, 0], kind="cubic")
    sig_yx_inter = interp2d(pixx, pixy, stress_tensor[:, :, 1, 0], kind="cubic")
    sig_yy_inter = interp2d(pixx, pixy, stress_tensor[:, :, 1, 1], kind="cubic")

    # factors to translate from the interpolation range back to actual coordinates of the 2D-array
    inter_ranges = (stress_tensor.shape[1], stress_tensor.shape[0])

    min_v = 0
    max_v = 0
    lines_interpol = {}

    for i in lines_splines.keys():
        # getting more points:
        tck = lines_splines[i]
        len_u = line_lengths[i] * interpol_factor  # number of points to be interpolated
        u_new = np.linspace(0, 1, len_u)  # new points in the interpolation range
        x_new, y_new = splev(u_new, tck, der=0)  # interpolating new x,y points
        p_new = np.vstack([x_new, y_new]).T  # convienient form for new points

        n_vecs = normal_vectors_from_splines(u_new,
                                             tck)  # new normal_vectors, using the derivative at interpolation points

        # traction vectors using interpolation of the stress tensor
        t_vecs, t_norm, t_vecs_n, t_vecs_shear = stress_vector_from_tensor_interpolation(p_new, n_vecs, sig_xx_inter,
                                                                                         sig_yx_inter,
                                                                                         sig_yy_inter, inter_ranges)

        # conversion to N/m (height not included)
        t_vecs, t_norm, t_vecs_n, t_vecs_shear = [x / (pixel_length * 10 ** -6) for x in
                                                  [t_vecs, t_norm, t_vecs_n, t_vecs_shear]]

        # udating minimal value to find global minimum eventually
        min_v = np.min([min_v, np.nanmin(t_norm)])
        max_v = np.max([max_v, np.nanmax(t_norm)])

        lines_interpol[i] = {"points_new": p_new,  # array of new points from interpolation
                             "t_vecs": t_vecs,  # stress vectors at the new points
                             "t_norm": t_norm,  # norm of stress vectors at the new points
                             "n_vecs": n_vecs,  # normal vectors at the new points
                             "t_normal": t_vecs_n,  # normal component of stress vectors at the new points
                             "t_shear": t_vecs_shear}  # shear component of stress vectors at the new points

    return lines_interpol, min_v, max_v


def stress_vector_from_tensor_interpolation(ps, n_vecs, sig_xx_inter, sig_yx_inter, sig_yy_inter, inter_ranges):
    '''
    calculates the stress vector with t=sigma*n ; sigma: stress tensor, n: normal vector to the cut over wich the
    stress tensor is calculated. This function uses 2-interpolation functions for the individual stress components,
    to calculate the stress vector at any point x,y.

    :param ps: list of xy(!) coordinates of points. (reversed orientation as compared to some otehr points lists)
    :param n_vecs: list of normal vectors at each point x,y (usually the result from spline interpolation)
    :param sig_xx_inter: 2d interpolation function of the xx-normal stress components generated from
    scipy.interpolation.interp2d . The function has been generated on the intervals [0,1](x) and [0,1](y)
    corresponding to the actual pixel indices [0,inter_ranges[0]] and[0,inter_ranges[1]]. (see below)
    :param sig_yx_inter: see above
    :param sig_yy_inter: see above
    :param inter_ranges: real pixel range reffering to the interpolation interval.
    :return: t_vecs: list of stress vectors at x,y coordinates of the input x,y values
            t_norm: norm of these vectors
    '''

    u = copy.deepcopy(ps)  # points represented on the (0,1) intervall used for the interpolation fucntion.
    u[:, 0] = u[:, 0] / inter_ranges[0]
    u[:, 1] = u[:, 1] / inter_ranges[1]
    t_vecs = []
    for i in range(len(u)):
        # stress vectors according to cauhy theorem
        t_vec = [sig_xx_inter(u[i][0], u[i][1]) * n_vecs[i][0] + sig_yx_inter(u[i][0], u[i][1]) * n_vecs[i][1],
                 sig_yx_inter(u[i][0], u[i][1]) * n_vecs[i][0] + sig_yy_inter(u[i][0], u[i][1]) * n_vecs[i][1]]
        t_vecs.append(t_vec)

    t_vecs = np.array(t_vecs).squeeze()  # removing unused array dimension
    t_norm = np.linalg.norm(t_vecs, axis=1)  # calculating norm of the stressvector
    t_vec_n = np.abs(np.sum(t_vecs * n_vecs, axis=1))  # length of the normal component of the line tension
    t_vec_shear = np.sqrt(t_norm ** 2 - t_vec_n ** 2)  # shear component of the line tension
    return t_vecs, t_norm, t_vec_n, t_vec_shear


def calculate_stress_vector(n_array, stress_tensor):
    '''
    caclultes stress vectors given an array of stress tensors and an array of normal tensors
    :param n_array: array of normal vectors. must be np.nan her no normal vector is  defined
    :param stress_tensor:
    :return: stress_vectors: array of stress vectors
    '''

    stress_vectors = np.zeros(n_array.shape)
    coords = np.where(~np.isnan(n_array[:, :, 1]))  # excludin all nan points
    # for loop is as fast as vectorize (so they say), only faster way might be tensordot (... could try that)
    for px, py in zip(coords[0], coords[1]):
        stress_vectors[px, py, :] = np.dot(stress_tensor[px, py, :, :], n_array[px, py, :])
    return stress_vectors


def n_shear_stress(coords, stress_tensor, n):
    '''

    :param coords: ordered set of coordinates (in the same order as n)
    :param stress_tensor: 2d array of all stress tensor
    :param n: list of normal vetors at points coords
    :return:
    '''
    stress_vec = []
    for nv, tens in zip(n, stress_tensor[coords[1:-1, 0], coords[1:-1, 1]]):  # do this fully array based
        stress_vec.append(np.matmul(tens, nv))
    stress_vec = np.array(stress_vec)

    n_stress = []
    shear_stress = []
    for nv, st in zip(n, stress_vec):  ## aslo matrix
        n_stress.append(np.dot(nv, st))
        shear_stress.append(np.sqrt(np.dot(st, st) - (np.dot(nv, st) ** 2)))
    # n_stress=np.matmul(stress_vec,n.T) # only diagonla elements are relevant heres???# equivalent to dot products for al pairs
    n_stress = np.array(n_stress)
    shear_stress = np.array(shear_stress)
    return n_stress, shear_stress


def calculate_stress_tensor(S_nodes, nodes, dims=None):
    if not dims:
        stress_tensor = np.zeros((int(np.sqrt(len(S_nodes))), int(np.sqrt(len(S_nodes))), 2, 2))
    else:
        stress_tensor = np.zeros((dims[0], dims[1], 2, 2))
    stress_tensor[nodes[:, 2].astype(int), nodes[:, 1].astype(int), 0, 0] = S_nodes[:, 0]  # sigma_x
    stress_tensor[nodes[:, 2].astype(int), nodes[:, 1].astype(int), 1, 1] = S_nodes[:, 1]  # sigma_y
    stress_tensor[nodes[:, 2].astype(int), nodes[:, 1].astype(int), 1, 0] = S_nodes[:, 2]  # sigma_yx
    stress_tensor[nodes[:, 2].astype(int), nodes[:, 1].astype(int), 0, 1] = S_nodes[:, 2]  # sigma_xy
    return stress_tensor


def coefficient_of_variation(mask, x, border_pad=0):
    # leave some space away from the edge
    mask_cp = copy.deepcopy(mask)
    if border_pad > 0:
        mask_cp = binary_erosion(mask_cp, iterations=border_pad)
    return np.nanstd(x[mask_cp]) / np.abs(
        np.nanmean(x[mask_cp]))  # absoulte value of mean is an alternative deffinition


def all_stress_measures(st, px_size=1):

    sig_x = st[:, :, 0, 0]  # normal stress in x direction
    sig_y = st[:, :, 1, 1]  # normal stress in x direction
    tau_xy = st[:, :, 0, 1]  # shear stress

    # principal (normal stresses)
    sigma_max = (sig_x + sig_y) / 2 + np.sqrt(((sig_x - sig_y) / 2) ** 2 + tau_xy ** 2)
    sigma_min = (sig_x + sig_y) / 2 - np.sqrt(((sig_x - sig_y) / 2) ** 2 + tau_xy ** 2)
    sigma_max_abs = np.maximum(np.abs(sigma_max), np.abs(sigma_min))
    # maximum shear stress
    tau_max = np.sqrt(((sig_x - sig_y) / 2) ** 2 + tau_xy ** 2)
    # angle of maximal principal stress
    phi_n = np.arctan(2 * tau_xy / (sig_x - sig_y)) / 2
    # angel of maximal shear stress
    phi_shear = np.arctan(-(sig_x - sig_y) / (2 * tau_xy)) / 2
    # side note:  (phi_n-phi_shear) = pi/4 should always hold
    sigma_mean = (sigma_max + sigma_min) / 2  # mean normal stress

    return sigma_max / px_size, sigma_min / px_size, sigma_max_abs / px_size, tau_max / px_size, phi_n, phi_shear, sigma_mean / px_size


def reorder_vectors_inward(borders, lines_interpol, cell_id, line_ids, plot_n_vecs=False, mask_boundaries=None):
    '''
    reorientation of normal and traction force vectors, so that the normal vectors of one cell all point inwards.
    :param borders:
    :param lines_interpol:
    :param cell_id:
    :param line_ids:
    :param plot_n_vecs:
    :param mask_boundaries:
    :return:
    '''
    cell_area = borders.cells_area[cell_id]
    n_vectors = {line_id: lines_interpol[line_id]["n_vecs"] for line_id in
                 line_ids}  # extracting relevant normal vectors
    t_vectors = {line_id: lines_interpol[line_id]["t_vecs"] for line_id in
                 line_ids}  # extracting relevant normal vectors
    points_dict = {line_id: lines_interpol[line_id]["points_new"] for line_id in
                   line_ids}  # extracting relevant normal vectors

    for l_id in line_ids:
        nps1 = np.round(points_dict[l_id] + n_vectors[l_id]).astype(int)  # predict points original orientation
        nps2 = np.round(points_dict[l_id] - n_vectors[l_id]).astype(int)  # reversed orientation
        s1 = np.sum(cell_area[nps1[:, 1], nps1[:, 0]])
        s2 = np.sum(cell_area[nps2[:, 1], nps2[:, 0]])
        change_orientation = s1 < s2
        n_vectors[l_id] *= (-(change_orientation * 2 - 1))  # changes orientation inwards or keep it
        t_vectors[l_id] *= (-(change_orientation * 2 - 1))  # change t vector accordingly

    # confirmation of correct vector orientation
    if plot_n_vecs:
        plt.figure()
        if isinstance(mask_boundaries, np.ndarray):
            plt.imshow(mask_boundaries, cmap="jet")
        # plotting all points with line id as label
        for l, ps in points_dict.items():
            plt.plot(ps[:, 0], ps[:, 1])  # plotting all points
        for points, n_vecs in zip(points_dict.values(), n_vectors.values()):
            for n_vec, p in zip(n_vecs, points):
                plt.arrow(p[0], p[1], n_vec[0], n_vec[1], head_width=0.15)
    return n_vectors, t_vectors


def evaluate_all_stress_measures(lines_interpol, borders, norm_levels=["points", "lines", "cells"],
                                 types=["t_vecs", "tn", "ts"], show_histogramm=False):
    results = {}
    for vtype, n_level in product(types, norm_levels):
        results[(vtype, n_level)] = mean_stress_vector_norm(lines_interpol, borders, exclude_colony_edge=True,
                                                            norm_level=n_level, vtype=vtype)

    if show_histogramm:
        l = len(results.keys())
        n1 = int(np.sqrt(l))  # guessing the sublot layout
        n2 = int(np.ceil(l / n1))
        fig, axs = plt.subplots(n1, n2)
        for ax, (vtype, res) in zip(axs.flatten(), results.items()):
            ax.title.set_text(",".join(vtype))
            ax.hist(res[0], color="C1")
            ax.axvline(res[1], color="C0")
        plt.tight_layout()

    '''
    # results vizualization for lines and borders
    ### use color coding if your serious about this
    
    levels_part=copy.deepcopy(norm_levels)
    levels_part.remove("points")
    fig=borders.vizualize_lines_and_cells(sample_factor=0.5, plot_n_vectors=True)
    ax=plt.gca()
    offset=1
    for i,(vtype,n_level) in enumerate(product(types,levels_part)):
        if n_level=="lines":
            for (l_id,points), res in zip(borders.lines_points.items(),results[(vtype,n_level)][0]):
                mid_point=copy.deepcopy(borders.points[points[int(len(points)/2)]]) # coordinates of points in the middle of the line
                mid_point[0]+=offset*i
                ax.text(mid_point[1],mid_point[0],str(l_id)+":\n"+str(round_flexible(res))+"N/m  "+vtype,color="white")
        if n_level=="cells":
            for (c_ids,com), res in zip(borders.cells_com.items(),results[(vtype,n_level)][0]):
                com=copy.deepcopy(com)
                com[0]+=offset*i
                ax.text(com[1],com[0],str(round_flexible(res))+"N/m "+vtype,color="green")
    '''


def normal_and_shear(t_vecs, n_vecs):
    tn = np.sum(t_vecs * n_vecs, axis=1)  # dot product of t vec and n vec
    # remaining component by triangle equation (Pythagorean theorem)
    ts = np.sqrt(np.sum(t_vecs * t_vecs, axis=1) - tn ** 2)
    return tn, ts


def add_normal_or_shear_component(lines_interpol):
    '''
    calculating either shear or normal traction vector components s from lines_interpol dict or a similar dictionary
    :param line_interpol:
    :param type:
    :return:
    '''
    for line_id, values in lines_interpol.items():
        t_vecs = values["t_vecs"]
        n_vecs = values["n_vecs"]
        tn, ts = normal_and_shear(t_vecs, n_vecs)
        lines_interpol[line_id]["tn"] = tn
        lines_interpol[line_id]["ts"] = ts

    return lines_interpol


def mean_stress_vector_norm(lines_interpolation, borders, exclude_colony_edge=True, norm_level="points",
                            vtype="t_norm"):
    '''
    average norm of the stress vector.First some vectors are averaged. Averaging can be eft out (level="points"),
    for each line(level="lines") or for each cell (level="cells")

     Takeing the norm can happen on the level of single points,
    lines, or cells.
    :param lines_interpol: fine interploation of points, and stresses for each line segements
    :param borders: Cells_and_Lines object
    :param exclude_colony_edge: set weather to exclude the edges of the colony from calculations. You should do this, as
    these edges have no physical meaning.
    :param norm_level: where to take the norm. Values are ["points","lines","cells"]
    :param vtype: using full traction vector (with x and y components), the norm (length) of the traction vector, normal
    or shear components  "t_vecs", "t_norm","tn","ts"
    :return:
    '''
    if norm_level == "cells":
        all_values = []
        # only makes sense if normal vectors are orientated all in the same manner
        for cell_id, line_ids in borders.cells_lines.items():  # only uses lines asociated to cells
            # orientation correction:
            n_vectors, t_vectors = reorder_vectors_inward(borders, lines_interpolation, cell_id, line_ids,
                                                          plot_n_vecs=False)
            # optional exclude borders at the colony edge
            exclude_cond = borders.edge_lines if exclude_colony_edge else list(lines_interpolation.keys())
            # excluding some lines (or none) and joining to single array
            t_vectors = np.vstack(list(exclude_by_key(t_vectors, exclude_cond).values()))
            n_vectors = np.vstack(list(exclude_by_key(n_vectors, exclude_cond).values()))
            # calculating normal and shear components of traction vector after reorientation
            tns, tss = normal_and_shear(t_vectors, n_vectors)
            if vtype == "t_vecs":
                single_cell_force = np.mean(t_vectors, axis=0)
            if vtype == "t_norm":
                single_cell_force = np.mean(np.linalg.norm(t_vectors, axis=1))
            if vtype == "t_normal":
                single_cell_force = np.mean(tns, axis=0)
            if vtype == "t_shear":
                single_cell_force = np.mean(tss, axis=0)
            all_values.append(single_cell_force)
        all_values = np.array(all_values)

    # optional excluding borders at the colony edge
    if exclude_colony_edge:
        lines_interpolation = exclude_by_key(lines_interpolation, borders.edge_lines)
    if norm_level == "lines":  # mean over a line
        all_values = np.vstack([np.mean(sub_dict[vtype], axis=0) for sub_dict in lines_interpolation.values()])
    if norm_level == "points":  # each point individually
        all_values = np.concatenate([sub_dict[vtype] for sub_dict in lines_interpolation.values()])

    # returning the norm of the mean t_vector
    all_values = np.linalg.norm(all_values, axis=1) if vtype == "t_vecs" else all_values
    mean = np.mean(all_values, axis=0)  #
    std = np.std(all_values, axis=0)
    # reporting only the magnitude of values, this looses some information...
    all_norms_magnitude = np.abs(all_values)
    mean_mag = np.mean(all_norms_magnitude, axis=0)  #
    std_mag = np.std(all_norms_magnitude, axis=0)

    return all_values, mean, std
