# Supplementary material for: pyTFM: A tool for traction force and monolayer stress microscopy
Source: PLoS Comput Biol. 2021 Jun 21;17(6):e1008364. doi: 10.1371/journal.pcbi.1008364 (PMC8248623; doi:10.1371/journal.pcbi.1008364)
Supplement: S1 Archive — This archive contains the pyTFM source code and documentation which includes installation and usage instructions and links to further example data sets. (ZIP) [file pcbi.1008364.s004.zip › pyTFM/docs/index.rst]

.. pyTFM documentation master file, created by
   sphinx-quickstart on Wed Feb 26 10:45:41 2020.
   You can adapt this file completely to your liking, but it should at least
   contain the root `toctree` directive.


Welcome to pyTFM's documentation!
======================================
pyTFM is a python package that allows you to analyze force generation and stresses in cells,
cell colonies and confluent cell layers growing on a 2 dimensional surface. This package implements the procedures of
`Traction Force Microscopy <https://www.ncbi.nlm.nih.gov/pubmed/11832345>`_ and
`Monolayer Stress Microscopy <https://journals.plos.org/plosone/article?id=10.1371/journal.pone.0055172>`_.
In addition to the standard measures for stress and force generation, it
also includes the line tension, a measure for the force transfer exclusively across cell-cell boundaries.
pyTFM includes an addon for the image annotation tool `clickpoints <https://clickpoints.readthedocs.io/en/latest/>`_
allowing you to quickly analyze and vizualize large datasets.


.. toctree::
   :caption: Contents:
   :maxdepth: 2

   installation
   introduction
   tutorials
   measures
   configuration


Note
--------
If you encounter any bugs or other problems please report them `here <https://github.com/fabrylab/pyTFM/issues>`_
or contact me at andreas.b.bauer@fau.de.


.. TODO: drift correction
