# Supplementary material for: pyTFM: A tool for traction force and monolayer stress microscopy
Source: PLoS Comput Biol. 2021 Jun 21;17(6):e1008364. doi: 10.1371/journal.pcbi.1008364 (PMC8248623; doi:10.1371/journal.pcbi.1008364)
Supplement: S1 Archive — This archive contains the pyTFM source code and documentation which includes installation and usage instructions and links to further example data sets. (ZIP) [file pcbi.1008364.s004.zip › pyTFM/docs/tutorials.rst]

Tutorials
=================================


Here you can find tutorials on how to use the pyTFM clickpoints addon, how to work on clickpoints
databases without using the GUI, and how to use pyTFM on its own.


.. toctree::
   :caption: Contents:
   :maxdepth: 2

   tutorialAddon
   pythonTutorial
