# Supplementary material for: pyTFM: A tool for traction force and monolayer stress microscopy
Source: PLoS Comput Biol. 2021 Jun 21;17(6):e1008364. doi: 10.1371/journal.pcbi.1008364 (PMC8248623; doi:10.1371/journal.pcbi.1008364)
Supplement: S1 Archive — This archive contains the pyTFM source code and documentation which includes installation and usage instructions and links to further example data sets. (ZIP) [file pcbi.1008364.s004.zip › pyTFM/pyTFM/config.yaml]

analysis_parameters:

  sigma: 0.49
  young: 49000 # young's modulus
  pixelsize: 0.201 # pixel size of the image with beads in  µm/pixel
  window_size: 20  # window size for particle image velocimetry in µm
  overlap: 19 # overlap  size for particle image velocimetry in µm. This should be at least window_size/2.
  std_factor: 15  # additional filter for extreme values in deformation field
  h: 300 # height of the substrate in µm
  edge_padding: 0.1 # fraction of the image close to the borders that is ignored for any analyzed value
  padding_cell_layer: 0.1  # additional region ignored for stress analysis in "cell layer" mode. Average stresses and line
    # tension is only calculated on the area that is "edge_padding"+"padding_cell_layer" away from the image edge
  TFM_mode: finite_thickness  # mode of traction force microscopy ("finite_thickness" or "infinite_thcikness")
  FEM_mode: colony  # mode for FEM type. Either perform FEM on a single colony (mode: "colony") or on the whole
      # filed of view (mode: "cell layer"). In "cell layer you select two areas and calculate stress and
      # contractile energy on them. In "colony" you select the area of a colony and draw cell borders. These
      # borders are used to analyze stresses along these borders.
  min_obj_size: 1500 # all objects (cell patches/ isolated cells) below this size (in pixel) will be ignored
  cv_pad: 0 # padding when calculating the coefficient of variation in µm// only necessary if the
    # mask for the FEM area fits very closely to the mask for membranes


fig_parameters:
    # list of which plots to generate depending on which analysis mode is chosen
    # available plots are ["deformation","traction","FEM_borders","stress_map","energy_points"]
  plots:

    cell layer:
      - deformation
      - traction
      - FEM_borders
      - energy_points
      - stress_map

    colony:
      - deformation
      - traction
      - FEM_borders
      - stress_map

    # dictionary specifying the name of the layer (in the cdb database) a lot is written to // you dont need to change this
  plots_layers:
    deformation: deformation
    traction: traction
    FEM_borders: FEM_borders
    stress_map: stress_map
    energy_points: energy_points


  cbar_str: # label of the color bar

    deformation: "deformation\n[pixel]"
    traction: "traction\n[Pa]"
    FEM_borders: "line tension\n[N/m]"
    stress_map: "avg. normal stress\nin N/m"
    energy_points: "contractile energy\nJ/pixel\n"

  file_names:

    deformation: deformation.png
    traction: traction.png
    FEM_borders: border_stress.png
    stress_map: mean_normal_stress.png
    energy_points: energy_distribution.png


  cmap: rainbow  # colormap for displaying magnitudes in deformation and traction fields
  vmin: None  # minimal value displayed in the colormap
  vmax: None  # maximal value displayed in the colormap
  cbar_width: "2%"  # width of the color bar in % of the main image. Must be string with % at the end.
  cbar_height: "50%"  # height of the color bar in % of the main image. Must be string with % at the end.
  cbar_borderpad: 6  # distance between the edge of the image and the color bar (in pixels???)
  scale_ratio: 0.2  # scale arrows so that the longest arrow is "maximum image dimension" * "scale ratio" long
  cbar_title_pad: 10 # padding of the
  headwidth: 3  # width of the arrow heads (in pixels?)
  headlength: 3  # length of the arrow heads (in pixels?)
  width: 0.002  # width of the arrow shaft (what unit?)
  plot_t_vecs: False # plotting the stress vectors on the cell border stresses image
  plot_n_arrows: False # plotting normal vectors on the cell border stresses image
  linewidth: 4 # line width when plotting the cell border stresses
    #"cm_cmap":{"FEM_borders":cm.rainbow}, # color map for plotting the cell border stresses. Needs a color maps object.
  border_arrow_filter: 1 # plot only every n'th arrow for on the cell border stresses image
  cbar_style: clickpoints # if "clickpoints" the color bar is plotted inside of the figure
  plot_style: clickpoints
  filter_factor: 1 # this factor defines how many arrows are shown in deformation and traction images.
    # low number results in  many arrows, high number results in few arrows
  background_color: "#330033" # set a color for background values. "cmap_0" fill read the zero color of the colormap. "white" would make the background white..
  # this doesn't effect images of deformation and traction
  cbar_tick_label_size: 15 # size of the tick labels on the color bar
  cbar_axes_fraction: 0.2 #fraction of the axes in horrizontal direction, that the colorbar takes up, when colorbar is plotted outside
    # of the graph
  boundary_resolution: 6 # resolution when plotting the line tension. Highest is 1. Increase for lower resolution,
