# Supplementary material for: pyTFM: A tool for traction force and monolayer stress microscopy
Source: PLoS Comput Biol. 2021 Jun 21;17(6):e1008364. doi: 10.1371/journal.pcbi.1008364 (PMC8248623; doi:10.1371/journal.pcbi.1008364)
Supplement: S1 Archive — This archive contains the pyTFM source code and documentation which includes installation and usage instructions and links to further example data sets. (ZIP) [file pcbi.1008364.s004.zip › pyTFM/todo]

# talk with magadalena, membrane thiknesss

# coorect error in "patch processing"


# see if lsq can be abit more accurate

# besprechung mit ben:
1) höhere auflösung: nur über hohere piv auflösung regeln, braucht für 400x500 ~3  minuten, interpolation klingt wenig sinvoll für mich
2) border values_problem: compare two approaches: extend grid area or project forces on border
--> projection is not good, expandned region also dissatisfactory, try constraint TFM
3) read up on maximum normal stress: is ther a second component in 2d and why negaitve vaöes
4) try diffrent values of sigma adn read up on that --> literature says sigam in range 0.3 to 0.5 (tampe 2013, therein source 30)
--> tambe has same argument (tried sig=0.3, sig=0.5 and ca
# sigma test abweichung als verhältnisse


4.1) find good quantity to compare say maximum normal stress component


# discuss pixesize probelm in nomral tfm and the corrected one with ben with ben!!


# correction for finite thikness must be wrong....


# what is with zero normal stresses to the outside border
----> is potentially a big problem--> read more on how to implement
# pass file order and other stuff to functions in addon to minimize database accesses/ write
function fill all missing paramteres if they are not provided


# improve saving f paramteres dict

# make text file with default parmeters and strings
# add defaults to dictionaries in parmaters dict
